# Supplementary material for: Foxg specifies sensory neurons in the anterior neural plate border of the ascidian embryo
Source: Nat Commun. 2019 Oct 29;10:4911. doi: 10.1038/s41467-019-12839-6 (PMC6820760; doi:10.1038/s41467-019-12839-6)
Supplement: Supplementary file 3 — Source Data [file 41467_2019_12839_MOESM3_ESM.xlsx]

## Sheet: Figure 2a
Supplementary Figure S1a
	RT-PCR for Foxg and Ef1alpha(control)
	Note that Lane 8 to 12 are not included in Supplementary Figure 1, because these lanes are not directly relevant.
	Lane 1	Thermo Scientific GeneRuler 1 kb Plus DNA Ladder
	Lane 2	Foxg, Neurula
	Lane 3	Foxg, Tailbud embryo
	Lane 4	Foxg, Juvenile
	Lane 5	Foxg, Adult
	Lane 6	RT- control
	Lane 7	Thermo Scientific GeneRuler 1 kb Plus DNA Ladder
	Lane 8	Not relevant to the present study
	Lane 9	Not relevant to the present study
	Lane 10	Not relevant to the present study
	Lane 11	Not relevant to the present study
	Lane 12	Not relevant to the present study
	Lane 13	Thermo Scientific GeneRuler 1 kb Plus DNA Ladder
	Lane 14	Ef1alpha, Neurula
	Lane 15	Ef1alpha, Tailbud embryo
	Lane 16	Ef1alpha, Juvenile
	Lane 17	Ef1alpha, Adult
	Lane 18	RT- control
	Lane 19	Thermo Scientific GeneRuler 1 kb Plus DNA Ladder

## Sheet: Figure 2c
Supplementary Figure S1c
	RT-PCR for Foxg and Ef1alpha(control)
	Upper Gel
	Note that Lanes 9 to 16 represent results in a biologiocal duplicate but are not used in Supplementary Figure 1.
	Lane 1	None
	Lane 2	Thermo Scientific GeneRuler 1 kb Plus DNA Ladder
	Lane 3	Foxg, Specimen 1
	Lane 4	Foxg, Specimen 2
	Lane 5	Foxg, Specimen 3
	Lane 6	Foxg, Specimen 4
	Lane 7	RT- control
	Lane 8	Thermo Scientific GeneRuler 1 kb Plus DNA Ladder
	Lane 9	None
	Lane 10	Thermo Scientific GeneRuler 1 kb Plus DNA Ladder
	Lane 11	Foxg, Specimen 1 (biological duplicate)
	Lane 12	Foxg, Specimen 2 (biological duplicate)
	Lane 13	Foxg, Specimen 3 (biological duplicate)
	Lane 14	Foxg, Specimen 4 (biological duplicate)
	Lane 15	RT- control
	Lane 16	Thermo Scientific GeneRuler 1 kb Plus DNA Ladder
	Lane 17	None
	Lower gel
	Note that Lanes 9 to 16 represent results in a biologiocal duplicate but are not used in Supplementary Figure 1.
	Lane 1	Thermo Scientific GeneRuler 1 kb Plus DNA Ladder
	Lane 2	Ef1alpha, Specimen 1
	Lane 3	Ef1alpha, Specimen 2
	Lane 4	Ef1alpha, Specimen 3
	Lane 5	Ef1alpha, Specimen 4
	Lane 6	RT- control
	Lane 7	Thermo Scientific GeneRuler 1 kb Plus DNA Ladder
	Lane 8	Thermo Scientific GeneRuler 1 kb Plus DNA Ladder
	Lane 9	Ef1alpha, Specimen 1 (biological duplicate)
	Lane 10	Ef1alpha, Specimen 2 (biological duplicate)
	Lane 11	Ef1alpha, Specimen 3 (biological duplicate)
	Lane 12	Ef1alpha, Specimen 4 (biological duplicate)
	Lane 13	RT- control
	Lane 14	Thermo Scientific GeneRuler 1 kb Plus DNA Ladder
	Lane 15	None
	Lane 16	None
	Lane 17	None

## Sheet: Supplementary Figure 1
Supplementary Figure S2c
	RT-PCR for confirming that the Foxg MO blocks proper splicing.
	Note that Lane 6 to 9 are not included in Supplementary Figure 2, because these lanes are not necessary.
	Lanes 11 to 14 are irrelevant to the present study.
	Lane 1	Thermo Scientific GeneRuler 1 kb Plus DNA Ladder
	Lane 2	Foxg morphants at the neurula stage
	Lane 3	Contorl neurulae
	Lane 4	Foxg morphants at the tailbud stage
	Lane 5	Contorl tailbud embryos
	Lane 6	Foxg morphant larvae (early)
	Lane 7	Contorl larvae (early)
	Lane 8	Foxg morphant larvae (late)
	Lane 9	Contorl larvae (late)
	Lane 10	Control (RT-)
	Lane 11	Thermo Scientific GeneRuler 1 kb Plus DNA Ladder
	Lane 12	Not relevant to the present study
